# Supplementary material for: circFLNA promotes intestinal injury during abdominal sepsis through Fas-mediated apoptosis pathway by sponging miR-766-3p
Source: Inflamm Res. 2023 Jan 10;72(3):509–29. doi: 10.1007/s00011-023-01688-1 (PMC10023616; doi:10.1007/s00011-023-01688-1)
Supplement: Supplementary file 2 — Supplementary file2 (XLSX 22 KB) [file 11_2023_1688_MOESM2_ESM.xlsx]

## Sheet: Sheet1
Circ Bank		Circ Interactome		Target Scan
hsa-miR-105-3p		hsa-miR-1181		hsa-let-7a-5p
hsa-miR-1184		hsa-miR-1184		hsa-let-7b-5p
hsa-miR-1197		hsa-miR-1197		hsa-let-7c-3p
hsa-miR-1224-3p		hsa-miR-1224-3p		hsa-let-7c-5p
hsa-miR-1228-3p		hsa-miR-1228		hsa-let-7d-5p
hsa-miR-1231		hsa-miR-1231		hsa-let-7e-5p
hsa-miR-1237-3p		hsa-miR-1248		hsa-let-7f-5p
hsa-miR-125b-1-3p		hsa-miR-1249		hsa-let-7g-3p
hsa-miR-1288-3p		hsa-miR-1250		hsa-let-7g-5p
hsa-miR-1296-3p		hsa-miR-1281		hsa-let-7i-5p
hsa-miR-1343-3p		hsa-miR-1288		hsa-miR-103a-2-5p
hsa-miR-135b-3p		hsa-miR-296-5p		hsa-miR-103b
hsa-miR-1537-5p		hsa-miR-361-3p		hsa-miR-106a-3p
hsa-miR-1587		hsa-miR-513a-5p		hsa-miR-106b-5p
hsa-miR-1915-3p		hsa-miR-515-5p		hsa-miR-10a-3p
hsa-miR-1915-5p		hsa-miR-591		hsa-miR-10a-5p
hsa-miR-205-5p		hsa-miR-599		hsa-miR-10b-5p
hsa-miR-211-3p		hsa-miR-604		hsa-miR-1179
hsa-miR-2355-3p		hsa-miR-614		hsa-miR-1184
hsa-miR-2355-5p		hsa-miR-615-5p		hsa-miR-1185-5p
hsa-miR-2467-5p		hsa-miR-623		hsa-miR-1205
hsa-miR-3064-3p		hsa-miR-626		hsa-miR-1206
hsa-miR-3150a-5p		hsa-miR-635		hsa-miR-1224-5p
hsa-miR-3150b-5p		hsa-miR-636		hsa-miR-1225-5p
hsa-miR-3178		hsa-miR-639		hsa-miR-1226-3p
hsa-miR-3187-5p		hsa-miR-646		hsa-miR-1227-5p
hsa-miR-3189-3p		hsa-miR-653		hsa-miR-1229-5p
hsa-miR-3194-5p		hsa-miR-662		hsa-miR-1236-5p
hsa-miR-324-5p		hsa-miR-766		hsa-miR-1237-3p
hsa-miR-328-3p		hsa-miR-887		hsa-miR-1244
hsa-miR-361-3p		hsa-miR-890		hsa-miR-1245b-3p
hsa-miR-3614-3p		hsa-miR-938		hsa-miR-1248
hsa-miR-3620-5p		hsa-miR-942		hsa-miR-1249-5p
hsa-miR-3652				hsa-miR-1250-3p
hsa-miR-378a-3p				hsa-miR-1251-5p
hsa-miR-378b				hsa-miR-1252-3p
hsa-miR-378c				hsa-miR-1257
hsa-miR-378d				hsa-miR-1261
hsa-miR-378e				hsa-miR-1262
hsa-miR-378f				hsa-miR-126-5p
hsa-miR-378g				hsa-miR-1266-3p
hsa-miR-378h				hsa-miR-1272
hsa-miR-378i				hsa-miR-1273g-3p
hsa-miR-378j				hsa-miR-1273h-3p
hsa-miR-3911				hsa-miR-1275
hsa-miR-3918				hsa-miR-1277-5p
hsa-miR-3972				hsa-miR-128-1-5p
hsa-miR-3977				hsa-miR-128-2-5p
hsa-miR-412-3p				hsa-miR-1283
hsa-miR-422a				hsa-miR-128-3p
hsa-miR-4268				hsa-miR-1286
hsa-miR-4286				hsa-miR-1290
hsa-miR-4287				hsa-miR-1295a
hsa-miR-433-5p				hsa-miR-1295b-5p
hsa-miR-4421				hsa-miR-129-5p
hsa-miR-4435				hsa-miR-1296-3p
hsa-miR-4438				hsa-miR-1298-3p
hsa-miR-4470				hsa-miR-1299
hsa-miR-4492				hsa-miR-1301-3p
hsa-miR-4498				hsa-miR-1301-5p
hsa-miR-4523				hsa-miR-1302
hsa-miR-4632-3p				hsa-miR-1303
hsa-miR-4632-5p				hsa-miR-1304-5p
hsa-miR-4635				hsa-miR-1305
hsa-miR-4649-3p				hsa-miR-1306-5p
hsa-miR-4656				hsa-miR-130a-5p
hsa-miR-4680-5p				hsa-miR-1322
hsa-miR-4685-3p				hsa-miR-1324
hsa-miR-4687-3p				hsa-miR-134-3p
hsa-miR-4690-3p				hsa-miR-136-3p
hsa-miR-4709-5p				hsa-miR-138-1-3p
hsa-miR-4715-3p				hsa-miR-138-2-3p
hsa-miR-4724-3p				hsa-miR-1-3p
hsa-miR-4726-3p				hsa-miR-140-5p
hsa-miR-4728-3p				hsa-miR-141-5p
hsa-miR-4738-5p				hsa-miR-142-3p.2
hsa-miR-4743-3p				hsa-miR-145-5p
hsa-miR-4747-3p				hsa-miR-146a-3p
hsa-miR-499a-3p				hsa-miR-148a-5p
hsa-miR-5001-5p				hsa-miR-150-5p
hsa-miR-5009-5p				hsa-miR-153-3p
hsa-miR-5088-3p				hsa-miR-15a-3p
hsa-miR-5095				hsa-miR-15b-3p
hsa-miR-513a-5p				hsa-miR-1-5p
hsa-miR-5189-3p				hsa-miR-16-1-3p
hsa-miR-5189-5p				hsa-miR-16-2-3p
hsa-miR-5190				hsa-miR-17-3p
hsa-miR-548s				hsa-miR-17-5p
hsa-miR-5699-3p				hsa-miR-181a-2-3p
hsa-miR-591				hsa-miR-181a-5p
hsa-miR-596				hsa-miR-181b-5p
hsa-miR-6071				hsa-miR-181c-5p
hsa-miR-6085				hsa-miR-181d-5p
hsa-miR-614				hsa-miR-182-5p
hsa-miR-623				hsa-miR-1827
hsa-miR-628-5p				hsa-miR-183-3p
hsa-miR-660-3p				hsa-miR-185-5p
hsa-miR-662				hsa-miR-186-3p
hsa-miR-6715b-5p				hsa-miR-186-5p
hsa-miR-6720-5p				hsa-miR-18b-3p
hsa-miR-6726-3p				hsa-miR-190a-3p
hsa-miR-6729-3p				hsa-miR-1910-3p
hsa-miR-6736-3p				hsa-miR-1911-3p
hsa-miR-6740-3p				hsa-miR-1912
hsa-miR-6745				hsa-miR-192-3p
hsa-miR-6749-5p				hsa-miR-193a-3p
hsa-miR-6754-3p				hsa-miR-193b-3p
hsa-miR-6757-5p				hsa-miR-193b-5p
hsa-miR-6759-3p				hsa-miR-195-3p
hsa-miR-6764-5p				hsa-miR-196a-5p
hsa-miR-6767-3p				hsa-miR-196b-5p
hsa-miR-6774-5p				hsa-miR-197-3p
hsa-miR-6778-3p				hsa-miR-1976
hsa-miR-6780b-3p				hsa-miR-19a-3p
hsa-miR-6791-3p				hsa-miR-19b-3p
hsa-miR-6813-5p				hsa-miR-200a-5p
hsa-miR-6818-3p				hsa-miR-200b-3p
hsa-miR-6822-3p				hsa-miR-200b-5p
hsa-miR-6829-3p				hsa-miR-200c-3p
hsa-miR-6829-5p				hsa-miR-202-3p
hsa-miR-6837-3p				hsa-miR-203a-3p.2
hsa-miR-6837-5p				hsa-miR-203a-5p
hsa-miR-6840-3p				hsa-miR-203b-3p
hsa-miR-6864-5p				hsa-miR-203b-5p
hsa-miR-6868-3p				hsa-miR-2052
hsa-miR-6876-3p				hsa-miR-205-3p
hsa-miR-6881-5p				hsa-miR-206
hsa-miR-6886-3p				hsa-miR-20a-3p
hsa-miR-6890-3p				hsa-miR-20a-5p
hsa-miR-7151-3p				hsa-miR-20b-5p
hsa-miR-7160-3p				hsa-miR-2115-3p
hsa-miR-7160-5p				hsa-miR-2117
hsa-miR-762				hsa-miR-212-5p
hsa-miR-766-3p				hsa-miR-214-5p
hsa-miR-7974				hsa-miR-216a-3p
hsa-miR-8058				hsa-miR-216b-5p
hsa-miR-8060				hsa-miR-217
				hsa-miR-218-1-3p
				hsa-miR-222-5p
				hsa-miR-22-3p
				hsa-miR-224-3p
				hsa-miR-2276-3p
				hsa-miR-2278
				hsa-miR-23a-3p
				hsa-miR-23a-5p
				hsa-miR-23b-3p
				hsa-miR-23b-5p
				hsa-miR-23c
				hsa-miR-24-3p
				hsa-miR-2681-5p
				hsa-miR-26b-3p
				hsa-miR-27a-3p
				hsa-miR-27b-3p
				hsa-miR-28-3p
				hsa-miR-298
				hsa-miR-299-5p
				hsa-miR-29a-3p
				hsa-miR-29b-3p
				hsa-miR-29c-3p
				hsa-miR-301a-5p
				hsa-miR-301b-5p
				hsa-miR-302a-3p
				hsa-miR-302a-5p
				hsa-miR-302b-3p
				hsa-miR-302b-5p
				hsa-miR-302c-3p.1
				hsa-miR-302d-3p
				hsa-miR-302d-5p
				hsa-miR-302e
				hsa-miR-302f
				hsa-miR-30c-1-3p
				hsa-miR-30c-2-3p
				hsa-miR-3119
				hsa-miR-3120-5p
				hsa-miR-3121-3p
				hsa-miR-3122
				hsa-miR-3123
				hsa-miR-3124-3p
				hsa-miR-3126-3p
				hsa-miR-3130-3p
				hsa-miR-3130-5p
				hsa-miR-3133
				hsa-miR-3136-3p
				hsa-miR-31-3p
				hsa-miR-3140-3p
				hsa-miR-3144-3p
				hsa-miR-3145-3p
				hsa-miR-3148
				hsa-miR-3151-3p
				hsa-miR-3157-3p
				hsa-miR-3158-5p
				hsa-miR-3160-5p
				hsa-miR-3162-3p
				hsa-miR-3163
				hsa-miR-3165
				hsa-miR-3166
				hsa-miR-3167
				hsa-miR-3170
				hsa-miR-3173-3p
				hsa-miR-3176
				hsa-miR-3180-5p
				hsa-miR-3182
				hsa-miR-3185
				hsa-miR-3187-3p
				hsa-miR-3189-3p
				hsa-miR-3190-5p
				hsa-miR-3191-5p
				hsa-miR-3192-3p
				hsa-miR-3194-3p
				hsa-miR-3199
				hsa-miR-320e
				hsa-miR-32-3p
				hsa-miR-325-3p
				hsa-miR-329-5p
				hsa-miR-330-3p
				hsa-miR-335-3p
				hsa-miR-335-5p
				hsa-miR-338-3p
				hsa-miR-33a-3p
				hsa-miR-340-5p
				hsa-miR-342-5p
				hsa-miR-34a-3p
				hsa-miR-3591-5p
				hsa-miR-3605-5p
				hsa-miR-3606-3p
				hsa-miR-3607-5p
				hsa-miR-3609
				hsa-miR-3612
				hsa-miR-3613-3p
				hsa-miR-3613-5p
				hsa-miR-3614-3p
				hsa-miR-361-5p
				hsa-miR-362-5p
				hsa-miR-3646
				hsa-miR-3653-3p
				hsa-miR-3653-5p
				hsa-miR-3655
				hsa-miR-3658
				hsa-miR-365a-5p
				hsa-miR-365b-5p
				hsa-miR-3662
				hsa-miR-3663-3p
				hsa-miR-3667-5p
				hsa-miR-3670
				hsa-miR-3671
				hsa-miR-3674
				hsa-miR-3675-3p
				hsa-miR-3677-5p
				hsa-miR-3678-3p
				hsa-miR-3679-5p
				hsa-miR-3681-3p
				hsa-miR-3682-3p
				hsa-miR-3682-5p
				hsa-miR-3688-3p
				hsa-miR-3688-5p
				hsa-miR-3689a-5p
				hsa-miR-3689b-5p
				hsa-miR-3689e
				hsa-miR-3689f
				hsa-miR-3691-5p
				hsa-miR-3692-5p
				hsa-miR-369-3p
				hsa-miR-370-3p
				hsa-miR-371b-5p
				hsa-miR-372-3p
				hsa-miR-372-5p
				hsa-miR-373-3p
				hsa-miR-373-5p
				hsa-miR-374a-3p
				hsa-miR-374a-5p
				hsa-miR-374b-3p
				hsa-miR-374b-5p
				hsa-miR-374c-3p
				hsa-miR-374c-5p
				hsa-miR-376a-3p
				hsa-miR-376b-3p
				hsa-miR-376b-5p
				hsa-miR-376c-5p
				hsa-miR-378a-3p
				hsa-miR-378b
				hsa-miR-378c
				hsa-miR-378d
				hsa-miR-378e
				hsa-miR-378f
				hsa-miR-378h
				hsa-miR-378i
				hsa-miR-3913-5p
				hsa-miR-3915
				hsa-miR-3915
				hsa-miR-3920
				hsa-miR-3921
				hsa-miR-3922-3p
				hsa-miR-3923
				hsa-miR-3924
				hsa-miR-3925-5p
				hsa-miR-3927-3p
				hsa-miR-3928-3p
				hsa-miR-3942-3p
				hsa-miR-3942-5p
				hsa-miR-3945
				hsa-miR-3973
				hsa-miR-3974
				hsa-miR-3977
				hsa-miR-409-3p
				hsa-miR-410-3p
				hsa-miR-412-3p
				hsa-miR-422a
				hsa-miR-4251
				hsa-miR-4252
				hsa-miR-4253
				hsa-miR-425-3p
				hsa-miR-425-5p
				hsa-miR-4257
				hsa-miR-4260
				hsa-miR-4262
				hsa-miR-4263
				hsa-miR-4265
				hsa-miR-4273
				hsa-miR-4275
				hsa-miR-4279
				hsa-miR-4282
				hsa-miR-4284
				hsa-miR-429
				hsa-miR-4291
				hsa-miR-4293
				hsa-miR-4296
				hsa-miR-4298
				hsa-miR-4303
				hsa-miR-4305
				hsa-miR-4306
				hsa-miR-4307
				hsa-miR-4311
				hsa-miR-4312
				hsa-miR-431-5p
				hsa-miR-4322
				hsa-miR-4324
				hsa-miR-4325
				hsa-miR-432-5p
				hsa-miR-4328
				hsa-miR-4329
				hsa-miR-4330
				hsa-miR-433-3p
				hsa-miR-4417
				hsa-miR-4426
				hsa-miR-4427
				hsa-miR-4428
				hsa-miR-4433a-3p
				hsa-miR-4434
				hsa-miR-4435
				hsa-miR-4436b-3p
				hsa-miR-4443
				hsa-miR-4446-5p
				hsa-miR-4447
				hsa-miR-4448
				hsa-miR-4451
				hsa-miR-4452
				hsa-miR-4457
				hsa-miR-4458
				hsa-miR-4459
				hsa-miR-4460
				hsa-miR-4468
				hsa-miR-4470
				hsa-miR-4472
				hsa-miR-4474-3p
				hsa-miR-4475
				hsa-miR-4477a
				hsa-miR-448
				hsa-miR-4481
				hsa-miR-4482-3p
				hsa-miR-4482-5p
				hsa-miR-4494
				hsa-miR-4500
				hsa-miR-4501
				hsa-miR-4502
				hsa-miR-450a-1-3p
				hsa-miR-450a-2-3p
				hsa-miR-4516
				hsa-miR-4517
				hsa-miR-4520-3p
				hsa-miR-4521
				hsa-miR-4525
				hsa-miR-452-5p
				hsa-miR-4528
				hsa-miR-4529-5p
				hsa-miR-4530
				hsa-miR-4632-5p
				hsa-miR-4637
				hsa-miR-4638-3p
				hsa-miR-4639-3p
				hsa-miR-4643
				hsa-miR-4644
				hsa-miR-4647
				hsa-miR-4651
				hsa-miR-4652-3p
				hsa-miR-4653-5p
				hsa-miR-4659a-3p
				hsa-miR-4659b-3p
				hsa-miR-466
				hsa-miR-4660
				hsa-miR-4661-5p
				hsa-miR-4662b
				hsa-miR-4663
				hsa-miR-4664-5p
				hsa-miR-4665-5p
				hsa-miR-4666a-5p
				hsa-miR-4668-3p
				hsa-miR-4668-5p
				hsa-miR-4670-3p
				hsa-miR-4676-3p
				hsa-miR-4676-5p
				hsa-miR-4677-3p
				hsa-miR-4679
				hsa-miR-4680-3p
				hsa-miR-4682
				hsa-miR-4684-5p
				hsa-miR-4686
				hsa-miR-4687-3p
				hsa-miR-4688
				hsa-miR-4689
				hsa-miR-4690-5p
				hsa-miR-4691-5p
				hsa-miR-4694-3p
				hsa-miR-4695-3p
				hsa-miR-4696
				hsa-miR-4698
				hsa-miR-4699-3p
				hsa-miR-4701-3p
				hsa-miR-4703-5p
				hsa-miR-4711-3p
				hsa-miR-4711-5p
				hsa-miR-4712-5p
				hsa-miR-4713-3p
				hsa-miR-4714-3p
				hsa-miR-4716-5p
				hsa-miR-4717-5p
				hsa-miR-4719
				hsa-miR-4722-5p
				hsa-miR-4723-5p
				hsa-miR-4724-3p
				hsa-miR-4725-5p
				hsa-miR-4727-5p
				hsa-miR-4731-3p
				hsa-miR-4732-5p
				hsa-miR-4733-3p
				hsa-miR-4738-3p
				hsa-miR-4743-3p
				hsa-miR-4744
				hsa-miR-4745-5p
				hsa-miR-4752
				hsa-miR-4762-3p
				hsa-miR-4763-5p
				hsa-miR-4765
				hsa-miR-4768-3p
				hsa-miR-4768-5p
				hsa-miR-4769-3p
				hsa-miR-4772-3p
				hsa-miR-4778-3p
				hsa-miR-4779
				hsa-miR-4780
				hsa-miR-4781-3p
				hsa-miR-4782-5p
				hsa-miR-4786-3p
				hsa-miR-4787-5p
				hsa-miR-4789-3p
				hsa-miR-4793-3p
				hsa-miR-4793-5p
				hsa-miR-4795-3p
				hsa-miR-4796-3p
				hsa-miR-4799-5p
				hsa-miR-4801
				hsa-miR-4802-3p
				hsa-miR-4803
				hsa-miR-483-3p.2
				hsa-miR-485-3p
				hsa-miR-488-5p
				hsa-miR-489-3p
				hsa-miR-493-5p
				hsa-miR-497-3p
				hsa-miR-499a-3p
				hsa-miR-499b-3p
				hsa-miR-499b-5p
				hsa-miR-5001-3p
				hsa-miR-5002-5p
				hsa-miR-5003-3p
				hsa-miR-5004-3p
				hsa-miR-5007-3p
				hsa-miR-5008-3p
				hsa-miR-5009-3p
				hsa-miR-5010-5p
				hsa-miR-5011-5p
				hsa-miR-5047
				hsa-miR-506-5p
				hsa-miR-508-5p
				hsa-miR-5092
				hsa-miR-5093
				hsa-miR-5096
				hsa-miR-5100
				hsa-miR-510-5p
				hsa-miR-511-5p
				hsa-miR-512-3p
				hsa-miR-512-5p
				hsa-miR-513a-3p
				hsa-miR-513a-5p
				hsa-miR-513b-3p
				hsa-miR-513b-5p
				hsa-miR-513c-3p
				hsa-miR-514a-3p
				hsa-miR-514b-3p
				hsa-miR-515-5p
				hsa-miR-516b-5p
				hsa-miR-517-5p
				hsa-miR-5187-3p
				hsa-miR-518a-5p
				hsa-miR-5191
				hsa-miR-5192
				hsa-miR-5195-3p
				hsa-miR-5195-5p
				hsa-miR-5196-3p
				hsa-miR-519d-3p
				hsa-miR-519d-5p
				hsa-miR-519e-5p
				hsa-miR-520a-3p
				hsa-miR-520a-5p
				hsa-miR-520b
				hsa-miR-520c-3p
				hsa-miR-520d-3p
				hsa-miR-520d-5p
				hsa-miR-520e
				hsa-miR-520f-5p
				hsa-miR-520g-3p
				hsa-miR-520h
				hsa-miR-522-3p
				hsa-miR-524-5p
				hsa-miR-525-5p
				hsa-miR-526b-3p
				hsa-miR-526b-5p
				hsa-miR-527
				hsa-miR-539-3p
				hsa-miR-539-5p
				hsa-miR-544a-3p
				hsa-miR-545-3p
				hsa-miR-545-5p
				hsa-miR-548a-3p
				hsa-miR-548c-3p
				hsa-miR-548c-3p
				hsa-miR-548d-3p
				hsa-miR-548e-3p
				hsa-miR-548e-5p
				hsa-miR-548f-3p
				hsa-miR-548f-5p
				hsa-miR-548g-3p
				hsa-miR-548g-5p
				hsa-miR-548h-3p
				hsa-miR-548p
				hsa-miR-548t-3p
				hsa-miR-548t-5p
				hsa-miR-548u
				hsa-miR-548x-5p
				hsa-miR-548z
				hsa-miR-5572
				hsa-miR-5579-5p
				hsa-miR-5580-3p
				hsa-miR-5581-3p
				hsa-miR-5583-3p
				hsa-miR-5584-3p
				hsa-miR-5585-3p
				hsa-miR-5585-5p
				hsa-miR-5586-3p
				hsa-miR-561-3p
				hsa-miR-568
				hsa-miR-5680
				hsa-miR-5684
				hsa-miR-5689
				hsa-miR-5691
				hsa-miR-5692a
				hsa-miR-5692b
				hsa-miR-5692c
				hsa-miR-5695
				hsa-miR-5696
				hsa-miR-5698
				hsa-miR-5700
				hsa-miR-5702
				hsa-miR-5703
				hsa-miR-570-3p
				hsa-miR-5704
				hsa-miR-5706
				hsa-miR-575
				hsa-miR-576-5p
				hsa-miR-579-3p
				hsa-miR-579-3p
				hsa-miR-587
				hsa-miR-589-3p
				hsa-miR-589-5p
				hsa-miR-592
				hsa-miR-596
				hsa-miR-597-5p
				hsa-miR-605-5p
				hsa-miR-606
				hsa-miR-607
				hsa-miR-6071
				hsa-miR-6072
				hsa-miR-6077
				hsa-miR-6079
				hsa-miR-608
				hsa-miR-609
				hsa-miR-6128
				hsa-miR-613
				hsa-miR-6134
				hsa-miR-615-5p
				hsa-miR-616-3p
				hsa-miR-6165
				hsa-miR-616-5p
				hsa-miR-624-5p
				hsa-miR-625-5p
				hsa-miR-627-3p
				hsa-miR-628-3p
				hsa-miR-633
				hsa-miR-643
				hsa-miR-650
				hsa-miR-6501-3p
				hsa-miR-6502-3p
				hsa-miR-6502-5p
				hsa-miR-6503-3p
				hsa-miR-6505-3p
				hsa-miR-6505-5p
				hsa-miR-6507-5p
				hsa-miR-6508-5p
				hsa-miR-6509-3p
				hsa-miR-6509-5p
				hsa-miR-6510-3p
				hsa-miR-6510-5p
				hsa-miR-6511a-5p
				hsa-miR-6512-5p
				hsa-miR-6513-5p
				hsa-miR-6514-3p
				hsa-miR-6515-3p
				hsa-miR-6515-5p
				hsa-miR-652-5p
				hsa-miR-655-3p
				hsa-miR-656-3p
				hsa-miR-657
				hsa-miR-663b
				hsa-miR-664b-3p
				hsa-miR-6715b-3p
				hsa-miR-6716-5p
				hsa-miR-6718-5p
				hsa-miR-6727-5p
				hsa-miR-6728-3p
				hsa-miR-6730-5p
				hsa-miR-6731-5p
				hsa-miR-6732-3p
				hsa-miR-6735-3p
				hsa-miR-6735-5p
				hsa-miR-6736-5p
				hsa-miR-6737-3p
				hsa-miR-6738-3p
				hsa-miR-6740-3p
				hsa-miR-6740-5p
				hsa-miR-6741-5p
				hsa-miR-6742-5p
				hsa-miR-6743-5p
				hsa-miR-6747-3p
				hsa-miR-6749-3p
				hsa-miR-6750-5p
				hsa-miR-6751-5p
				hsa-miR-6752-5p
				hsa-miR-6754-3p
				hsa-miR-6756-5p
				hsa-miR-6757-3p
				hsa-miR-6759-3p
				hsa-miR-6760-3p
				hsa-miR-6761-5p
				hsa-miR-6762-5p
				hsa-miR-6766-5p
				hsa-miR-6768-5p
				hsa-miR-6769a-3p
				hsa-miR-6771-3p
				hsa-miR-6780a-3p
				hsa-miR-6782-3p
				hsa-miR-6788-5p
				hsa-miR-6792-3p
				hsa-miR-6794-3p
				hsa-miR-6796-3p
				hsa-miR-6797-5p
				hsa-miR-6800-5p
				hsa-miR-6801-5p
				hsa-miR-6802-5p
				hsa-miR-6803-5p
				hsa-miR-6805-3p
				hsa-miR-6807-3p
				hsa-miR-6807-5p
				hsa-miR-6809-3p
				hsa-miR-6811-3p
				hsa-miR-6815-3p
				hsa-miR-6815-5p
				hsa-miR-6817-5p
				hsa-miR-6822-3p
				hsa-miR-6822-5p
				hsa-miR-6828-3p
				hsa-miR-6831-5p
				hsa-miR-6833-3p
				hsa-miR-6835-3p
				hsa-miR-6835-5p
				hsa-miR-6837-3p
				hsa-miR-6842-5p
				hsa-miR-6845-3p
				hsa-miR-6845-5p
				hsa-miR-6847-3p
				hsa-miR-6847-5p
				hsa-miR-6855-5p
				hsa-miR-6856-3p
				hsa-miR-6858-3p
				hsa-miR-6858-5p
				hsa-miR-6862-5p
				hsa-miR-6865-5p
				hsa-miR-6866-5p
				hsa-miR-6868-3p
				hsa-miR-6870-3p
				hsa-miR-6870-5p
				hsa-miR-6871-5p
				hsa-miR-6878-5p
				hsa-miR-6879-5p
				hsa-miR-6880-5p
				hsa-miR-6888-3p
				hsa-miR-6891-3p
				hsa-miR-6891-5p
				hsa-miR-6892-5p
				hsa-miR-6893-3p
				hsa-miR-708-3p
				hsa-miR-7109-5p
				hsa-miR-7110-5p
				hsa-miR-7111-5p
				hsa-miR-7114-5p
				hsa-miR-7-1-3p
				hsa-miR-7154-5p
				hsa-miR-7155-3p
				hsa-miR-7156-5p
				hsa-miR-7157-3p
				hsa-miR-7158-3p
				hsa-miR-7158-5p
				hsa-miR-7159-3p
				hsa-miR-7160-5p
				hsa-miR-7161-3p
				hsa-miR-7161-5p
				hsa-miR-7-2-3p
				hsa-miR-759
				hsa-miR-7-5p
				hsa-miR-760
				hsa-miR-7641
				hsa-miR-766-3p
				hsa-miR-767-3p
				hsa-miR-7703
				hsa-miR-7703
				hsa-miR-7704
				hsa-miR-770-5p
				hsa-miR-7843-3p
				hsa-miR-7843-5p
				hsa-miR-7849-3p
				hsa-miR-7855-5p
				hsa-miR-7974
				hsa-miR-802
				hsa-miR-8052
				hsa-miR-8055
				hsa-miR-8055
				hsa-miR-8056
				hsa-miR-8057
				hsa-miR-8060
				hsa-miR-8063
				hsa-miR-8066
				hsa-miR-8067
				hsa-miR-8068
				hsa-miR-8071
				hsa-miR-8077
				hsa-miR-8078
				hsa-miR-8084
				hsa-miR-8085
				hsa-miR-8087
				hsa-miR-873-5p.2
				hsa-miR-874-3p
				hsa-miR-875-3p
				hsa-miR-875-5p
				hsa-miR-876-3p
				hsa-miR-876-5p
				hsa-miR-877-5p
				hsa-miR-887-5p
				hsa-miR-888-5p
				hsa-miR-889-3p
				hsa-miR-892c-3p
				hsa-miR-892c-5p
				hsa-miR-92a-2-5p
				hsa-miR-93-3p
				hsa-miR-935
				hsa-miR-93-5p
				hsa-miR-937-5p
				hsa-miR-942-3p
				hsa-miR-942-5p
				hsa-miR-944
				hsa-miR-95-5p
				hsa-miR-96-3p
				hsa-miR-98-5p
